# Supplementary material for: Dynamic interplay between sortilin and syndecan-1 contributes to prostate cancer progression
Source: Sci Rep. 2023 Aug 18;13:13489. doi: 10.1038/s41598-023-40347-7 (PMC10439187; doi:10.1038/s41598-023-40347-7)
Supplement: Supplementary file 1 — Supplementary Information 1. [file 41598_2023_40347_MOESM1_ESM.xlsx]

## Sheet: Figure 1
	Figure 1f
	Sortilin				Syndecan-1
	PNT2	LNCaP	PC3		PNT2	LNCaP	PC3
	386.867	1038	511.368		324.743	534.108	1346.89
	352.777	921.812	433.115		418.596	622.972	1562.11
	345.659	1004.29	464.009		379.314	677.898	1313.87

## Sheet: Figue 2
	Figure 2c			Figure 2d			Figure 2e
	Scr siRNA	siSORT		Scr siRNA	siSORT		Scr siRNA	siSORT
	1	0.815		1	1.092		1	0.374661
	1	0.983		1	0.882		1	0.844331
	1	0.559		1	0.555		1	0.828398
							1	0.668112
							2	0.400032
	Figure 2f
Sortilin	PNT2						LNCaP						PC3
	0	5.5	11.1	22.2			0	5.5	11.1	22.2			0	5.5	11.1	22.2
1	0.106282	0.863076	1.99036	1.84688			0.180902	1.06938	1.90647	1.88711			0.600505	0.915862	1.03248
2	0.144932	1.03837	1.87834	1.86657			0.102754	0.939607	1.80345	1.95883			0.744821	1.10906	0.890218	1.03041
3	0.112281	1.09925	1.26753				0.119577	0.990677	1.88668	1.86698			0.273306	0.975076	1.02985	1.05808
	1.117 value; 22.2 mM, third replication excluded based on Dixon Q-test												22.2 mM from first replication excluded because of the unusual well
GLUT1	PNT2						LNCaP						PC3
	0	5.5	11.1	22.2			0	5.5	11.1	22.2			0	5.5	11.1	22.2
	1.55298	0.691917	0.771868	0.723002			0.915423	0.849149	0.49423	0.458866			1.54905	0.712528	0.999379	1.08269
	1.04065	0.844192	1.33357	1.61324			0.684797	0.877054	0.436682	0.397319			1.97625	0.98075	0.695226	0.593232
	1.58753	1.46388	1.43539	1.32034			0.813018	1.27379	0.622705	0.546179			1.51899	1.30675	1.12841	1.267
GLUT4	PNT2						LNCaP						PC3
	0	5.5	11.1	22.2			0	5.5	11.1	22.2			0	5.5	11.1	22.2
	0.738006	0.860405	0.879718	0.785898			0.925034	0.954375	1.08404	1.18241			1.0285	1.06596	0.968607	0.871859
	0.772639	1.02707	1.10549	1.21859			1.09162	1.05425	1.03219	0.973634			0.992631	1.02516	0.51263	0.514773
	1.214	1.11249	1.04339	0.6294			0.890581	0.99136	0.977734	0.863946			1.35199	0.908925	0.822445	0.289759

## Sheet: Figure 3
	Figure 3a
	PNT2	LNCaP	PC3
	2061.91	3162.32	1817.61
	1662.07	2733.78	1719.72
	1877.61	2734.27	1446.11
	Figure 3c
	PCC				MCC1GLUT1
	PNT2	LNCaP	PC3		PNT2	LNCaP	PC3
	0.72714	0.66615	0.30616		0.24891	0.71446	0.14672
	0.5435	0.62208	0.40185		0.19128	0.71249	0.1351
	0.71686	0.75557	0.47074		0.20002	0.77023	0.11834
	0.76631	0.70458	0.04153		0.26782	0.79561	0.22877
	0.74247	0.88393	0.45641		0.25745	0.75427	0.5493
	0.64	0.67833	0.51233		0.49834	0.69292	0.18293
	0.59296	0.6489	0.69564		0.2951	0.84239	0.40044
	0.74097	0.54537	0.48803		0.29417	0.90462	0.21455
	0.72131	0.61553	0.64368		0.56755	0.80214	0.34502
	0.50629	0.66963	0.30188		0.55085	0.80587	0.13067
	Figure 3e
	PNT2	LNCaP	PC3
	1021.68	4600.16	1723.59
	1196.62	4514.46	1711.95
	1155.2	4175.27	1480.02
	Figure 3g
	PCC				MCC1GLUT4
	PNT2	LNCaP	PC3		PNT2	LNCaP	PC3
	0.24517	0.81655	0.35376		0.10297	0.88621	0.20093
	0.20948	0.79792	0.40434		0.16468	0.65464	0.1633
	0.34626	0.79193	0.35841		0.19793	0.69547	0.09085
	0.1197	0.81754	0.14977		0.17996	0.69029	0.19703
	0.27246	0.82391	0.2263		0.17833	0.8568	0.0643
	0.5563	0.85423	0.5136		0.38981	0.93286	0.16165
	0.43184	0.9163	0.35229		0.37111	0.89254	0.13084
	0.55472	0.88438	0.0192		0.21456	0.92352	0.20688
	0.41024	0.85453	0.55486		0.21164	0.96455	0.23868
	0.28433	0.90587	0.22021		0.30235	0.92867	0.0713
	Figure 3i				Figure 3j				Figure 3k
	PNT2	LNCaP	PC3		PNT2	LNCaP	PC3		PNT2	LNCaP	PC3
	1120.96	3501.25	1337.06		422.36	1479.73	762.779		924.431	2757.6	1526.15
	1126.63	3405.47	1599.49		432.599	1936.06	707.634		888.645	3116.87	1423.31
	639.814	2572.41	996.911		475.084	1421.28	663.083		996.577	3175.26	1354.75
	Figure 3l
	PCC				MCC1Rab10
	PNT2	LNCaP	PC3		PNT2	LNCaP	PC3
	0.35933	0.68655	0.79304		0.3405	0.7674	0.87161
	0.26471	0.76149	0.79034		0.11284	0.67165	0.72733
	0.29552	0.64878	0.76315		0.12546	0.62817	0.60655
	0.40649	0.89693	0.87216		0.23182	0.80897	0.46532
	0.28053	0.86857	0.85112		0.12931	0.63032	0.62489
	0.65344	0.8156	0.74962		0.55037	0.80212	0.71414
	0.52435	0.75113	0.61458		0.45722	0.85645	0.45587
	0.64507	0.78567	0.68026		0.38873	0.8575	0.63685
	0.549	0.83593	0.65168		0.31367	0.6974
	0.63267	0.79259	0.81588		0.66838	0.93333	0.57311
					PC3, MCC1; 0.20233 value excluded based on Dixon Q-test
	Figure 3m
	PCC				MCC1Rab14
	PNT2	LNCaP	PC3		PNT2	LNCaP	PC3
	0.28048	0.29502	0.27065		0.32635	0.42662	0.323
	0.09573	0.53677	0.29673		0.1128	0.55343	0.21496
	0.10161	0.4062	0.61659		0.23731	0.306	0.3241
	0.16286	0.64844	0.40531		0.19408	0.31433	0.18724
	0.24149	0.53699	0.34991		0.10616	0.26089	0.26368
	0.48891	0.57643	0.66403		0.6269	0.6091	0.41241
	0.47803	0.84339	0.45682		0.77975	0.809	0.43344
	0.39688	0.84029	0.55825		0.41948	0.71418	0.59627
	0.38373	0.71143	0.36861		0.66449	0.68855	0.39157
	0.43663	0.78951	0.54632		0.57263	0.68963	0.39191
	Figure 3n
	PCC				MCC1AS160
	PNT2	LNCaP	PC3		PNT2	LNCaP	PC3
	0.05549	0.56764	0.67032		0.14507	0.43754	0.28374
	0.03367	0.69375	0.61131		0.09081	0.41503	0.16978
	0.02317	0.47561	0.62782		0.03757	0.25406	0.23274
	0.01794	0.48519	0.51697		0.0394	0.42649	0.24628
	0.11664	0.48954	0.61392		0.09193	0.31736	0.2365
	0.15752	0.85935	0.85317		0.2575	0.73963	0.24288
	0.22848	0.7746	0.6677		0.50618	0.64692	0.3187
	0.22427	0.82802	0.66011		0.38771	0.73458	0.28216
		0.83366	0.78857		0.2834	0.75131
	0.15019	0.73099	0.42043		0.23891	0.66163	0.25267
	PNT2, PCC; 0.43979 value excluded based on Dixon Q-test
					PC3, MCC1; 0.5419 value excluded based on Dixon Q-test
	Figure 3o							Figure 3p
	Scr siRNA	siAS160						Scr siRNA	siAS160
	1	0.767						1	1.228
	1	0.696						1	0.919
	1	0.499						1	0.586

## Sheet: Figure 4
	Figure 4b
	PCC				MCC1PRGN
	PNT2	LNCaP	PC3		PNT2	LNCaP	PC3
	0.11093	0.41797	0.61488		0.41025	0.82055	0.3483
	0.15834	0.53549	0.4218		0.27276	0.86534	0.30432
	0.27955	0.59375	0.56745		0.21059	0.9034	0.42906
	0.16989	0.61793	0.59114		0.28286	0.84174	0.47357
	0.11538	0.60859	0.43868		0.45995	0.81269	0.61169
	0.25043	0.56929	0.6163		0.484	0.87528	0.61058
	0.26123	0.30018	0.46286		0.52096	0.9554	0.50013
	0.30886	0.5032	0.51426		0.22102	0.74898	0.68779
	0.36663	0.64582	0.79661		0.28649	0.90452	0.62017
	0.23889	0.47837	0.68312		0.5025	0.93143	0.66153
	Figure 4c
	CM				Lysates				PRGN CM/Lysates ratio
	PNT2	LNCaP	PC3		PNT2	LNCaP	PC3		PNT2	LNCaP	PC3
	3775.7	611.1	229690		12276.6	8079.4	64607.7		0.308	0.076	3.555
	42711.2		352820		53820.3	9152.3	53010.2		0.794		6.656
	13471.3	343.9	342406		20891.4	4680.2	41480.7		0.645	0.073	8.255
	LNCaP, second value is negative (-410.800), and thus was excluded
	Figure 4d
	Figure 4f
	PCC				MCC1LPL
	PNT2	LNCaP	PC3		PNT2	LNCaP	PC3
	0.1351	0.6362	0.65361		0.27233	0.59434	0.36023
	0.0493	0.78823	0.79995		0.23262	0.65448	0.65217
	0.3973	0.66073	0.6102		0.35704	0.7089	0.47789
	0.40348	0.62673	0.67766		0.43127	0.74408	0.75961
	0.28008	0.83382	0.77224		0.4309		0.43597
	0.6479	0.78387	0.90517		0.64813	0.62184	0.66023
	0.59624	0.7066	0.73695		0.54112	0.55385	0.43241
	0.66757	0.82911	0.75433		0.68908	0.62444	0.57344
	0.4751	0.77208	0.86676		0.98232	0.73148	0.59079
	0.61153	0.8367	0.84213		0.85219	0.66803	0.57519
					LNCaP, MCC1; 0.9996 value excluded based on Dixon Q-test
	Figure 4g
							PNT2	LNCaP	PC3
							7652.63	41726.3	51588.2
							21140.4	38373.3	36315.9
							13655.4	24770.5	38763.5
	Figure 4h

## Sheet: Figure 5
	Figure 5b
	PCC				MCC1LPL
	PNT2	LNCaP	PC3		PNT2	LNCaP	PC3
	0.32965	0.28112	0.34666		0.53903	0.54743	1
	0.56007	0.32147	0.55096		0.78721	0.61456	0.99997
	0.49954	0.15744	0.4082		0.99884	0.51856	0.9993
	0.13633	0.4865	0.65748		0.64488	0.48209	0.98697
	0.40481	0.26954	0.41909		0.99986	0.51503	0.99997
	0.04306	0.18361	0.84099		0.73554	0.30074	0.88243
	0.20212	0.01909	0.71699		0.55354	0.13584	0.91857
	0.30934	0.01829	0.68402		0.86246	0.16073	0.98171
	0.23438	0.20625	0.64689		0.46681	0.24071	0.9909
	0.2006	0.01655	0.82716		0.47338	0.1849	0.94439
	Figure 5e
	Figure 5f
100 kDa	PNT2	LNCaP	PC3		140 kDa	PNT2	LNCaP	PC3
	927.978	13404.8	13893.2			131.973	2586.93	5010.34
	1485	17864.7	16264.7			198.879	3425.45	9096.1
	1735	15910.2	12323.9			180.833	1893.8	4601.46
	Figure 5g
	PNT2	LNCaP	PC3
	949.209	2471.57	1788.69
	797.301	2632.75	1647.2
	918.077	2371.25	1691.52
	Figure 5i
	PCC				MCC1β3 integrin
	PNT2	LNCaP	PC3		PNT2	LNCaP	PC3
	0.17284	0.26785	0.42504		0.26507	0.38331	0.90051
	0.16186	0.36221	0.23204		0.32702	0.65092	0.88386
	0.05644	0.16812	0.2561		0.15171	0.41396	0.92451
	0.13415	0.42768	0.49441		0.1903	0.44792	0.6793
	0.23052	0.1843	0.51631		0.64166	0.46967	0.81333
	0.28238	0.02145	0.52426		0.41938	0.2652	0.87601
	0.00137	0.09712	0.43475		0.40491	0.52018	0.92842
	0.10086	0.09771	0.64064		0.15836	0.13054	0.88525
	0.15539	0.05466	0.57114		0.53099	0.34157	0.87246
	0.12013	0.29983	0.61428		0.50555	0.36605	0.91728
	Figure 5k
	PNT2	LNCaP	PC3
	9018.73	18136.6	50508.3
	13828.3	15314	60643.7
	8918.86	16293.1	49767.7

## Sheet: Figure 6
	Figure 6a
	Veh	DHT
	1	2.705
	1	3.537
	1	4.11
	Figure 6c
	Veh	DHT
	2687.48	3418.79
	2371.18	3089.36
	2717.27	3311.81
	Figure 6d
	Veh	DHT
	2255.16	3162.32
	2010.34	2733.78
	1682.42	2734.27
	Figure 6g
	PCC			MCC1GLUT1
	Veh	DHT		Veh	DHT
	0.64202	0.66615		0.87803	0.71446
	0.79228	0.62208		0.88582	0.71249
	0.60935	0.75557		0.77091	0.77023
	0.66607	0.70458		0.75086	0.79561
	0.53189	0.88393		0.75884	0.75427
	0.71823	0.67833		0.79785	0.69292
	0.46495	0.6489		0.76555	0.84239
	0.62856	0.54537		0.82086	0.90462
	0.49847	0.61553		0.89877	0.80214
	0.63986	0.66963		0.82371	0.80587
	Figure 6h
	Veh	DHT
	1657.7	2222.24
	1803.39	2654.31
	1703.62	2209.77
	Figure 6i
	PCC			MCC1Rab4A
	Veh	DHT		Veh	DHT
	0.58205	0.64018		0.30566	0.28856
	0.52991	0.43204		0.20906	0.42247
	0.39816	0.42548		0.27591	0.21298
	0.77099	0.64815		0.20774	0.39508
	0.66391	0.7076		0.31333	0.34833
	0.56846	0.18222		0.32865	0.38936
	0.32048	0.54873		0.1587	0.32748
	0.36431	0.5346		0.15899	0.34298
	0.42253	0.54425		0.19409	0.36121
	0.32064	0.35651		0.16808	0.40471
	Figure 6j
	Veh	DHT
	2995.94	3207.01
	2591.82	2736.64
	2420.52	2869.62
	Figure 6k
	PCC			MCC1Rab11A
	Veh	DHT		Veh	DHT
	0.20666	0.57569		0.26927	0.53648
	0.31825	0.14174		0.19852	0.4811
	0.29226	0.15345		0.2364	0.55809
	0.18129	0.40503		0.24343	0.45182
	0.27158	0.46658		0.38742	0.71917
	0.3391	0.45695		0.24184	0.6013
	0.29377	0.52773		0.22023	0.25387
	0.43167	0.58424		0.34492	0.61798
	0.40049	0.33177		0.2224	0.39637
	0.23452	0.22287		0.2798	0.38102
	Figure 6l
	Veh	DHT
	4431.33	4600.16
	4217.8	4514.46
	3524.13	4175.27
	Figure 6n
	PCC			MCC1GLUT4
	Veh	DHT		Veh	DHT
	0.86753	0.81655		0.86755	0.88621
	0.74817	0.79792		0.72275	0.65464
	0.77144	0.79193		0.82099	0.69547
	0.82613	0.81754		0.83969	0.69029
	0.83502	0.82391		0.69117	0.8568
	0.87928	0.85423		0.80025	0.93286
	0.85477	0.9163		0.83776	0.89254
	0.9236	0.88438		0.88193	0.92352
	0.85798	0.85453		0.86096	0.96455
	0.87971	0.90587		0.94835	0.92867
	Figure 6o
	Veh	DHT
	4778.23	8852.54
	4390.54	8202.44
	4351.68	9013.7

## Sheet: Figure 7
	Figure 7b
	Veh	DHT
	729.442	534.108
	877.595	622.972
	1001.06	677.898
	Figure 7c
	Veh	DHT
	22.48	14.63
	22.55	16.12
	24.88	15.94
	Figure 7d
	Veh	DHT
	3486.58	3988.57
	2839.76	2905.6
	3611.24	2987.6
	Figure 7e
	PCC			MCC1LPL
	Veh	DHT		Veh	DHT
	0.23923	0.28112		0.8357	0.54743
	0.71529	0.32147		0.71994	0.61456
	0.53632	0.15744		0.67885	0.51856
	0.32333	0.4865		0.69419	0.48209
	0.67417	0.26954		0.84042	0.51503
	0.41274	0.18361		0.41902	0.30074
	0.62215	0.01909		0.49223	0.13584
	0.64789	0.01829		0.5168	0.16073
	0.37219	0.20625		0.57649	0.24071
	0.46146	0.01655		0.68492	0.1849
	Figure 7f
	Figure 7g
	50 kDa			150 kDa
	Veh	DHT		Veh	DHT
	24296.5	41726.3		2637.38	598.41
	31906.8	38373.3		5573.89	957.67
	23695.8	24770.5		3278.4	450.38
	Figure 7h
	Veh	DHT
	2585.49	2471.57
	2173.86	2632.75
	2368.8	2371.25
	Figure 7j
	PCC			MCC1β3 integrin
	Veh	DHT		Veh	DHT
	0.49637	0.26785		0.84926	0.38331
	0.50774	0.36221		0.76628	0.65092
	0.31951	0.16812		0.72749	0.41396
	0.58491	0.42768		0.79324	0.44792
	0.43621	0.1843		0.71157	0.46967
	0.45078	0.02145		0.60612	0.2652
	0.71665	0.09712		0.69962	0.52018
	0.57262	0.09771		0.62449	0.13054
	0.45134	0.05466		0.61929	0.34157
	0.34281	0.29983		0.56994	0.36605
	Figure 7k
	Veh	DHT
	1	1.404
	1	1.302
	1	1.281

## Sheet: Figure S2
	Supplementary Figure 2
	Scr siRNA	siSORT
	1	0.05137
	1	0.038924
	1	0.024746

## Sheet: Figure S4
	Supplementary Figure 4
	Scr siRNA	siSORT
	1	0.13
	1	0.113
	1	0.017

## Sheet: Figure S5
	Supplementary Figure 5a
	Scr siRNA	siSORT
	1	1.12
	1	1.093
	1	1.113
	Supplementary Figure 5b
	Supplementary Figure 5c
	Scr siRNA	siSORT
	1	0.714
	1	0.683
	1	0.504

[truncated: 5 more sheets: Figure S6, Figure S7, Figure S9, Figure S10, Sheet3]
